# Supplementary material for: Validation of the Psychometric Properties of the German Version of OBI-Care in Informal Caregivers of Stroke Survivors
Source: J Clin Med. 2025 Sep 5;14(17):6270. doi: 10.3390/jcm14176270 (PMC12429746; doi:10.3390/jcm14176270)
Supplement: Supplementary file 1 [file jcm-14-06270-s001.zip]

Archive with 2 entries (2 files):
- Supp_File_2_Analysis_Results.xlsx
- Supp_File_1_Survey_Data.csv
