# Supplementary material for: Validation of the Psychometric Properties of the German Version of OBI-Care in Informal Caregivers of Stroke Survivors
Source: J Clin Med. 2025 Sep 5;14(17):6270. doi: 10.3390/jcm14176270 (PMC12429746; doi:10.3390/jcm14176270)
Supplement: Supplementary file 1 [file jcm-14-06270-s001.zip › Supp_File_2_Analysis_Results.xlsx]

## Sheet: DIF results
	z-statistic	p-value	Parameter	Group1	Group2	logit_diff	Sig_DIF	DIF_level	Bonferroni_CritZ	Sig_DIF_Bonf
beta 1_1.c1	0.461981	0.644095	beta 1_1.c1	age_group Older	age_group Younger	-0.09	FALSE	A = negligible	3.197	FALSE
beta 1_1.c2	-0.667963	0.504157	beta 1_1.c2	age_group Older	age_group Younger	0.361	FALSE	A = negligible	3.197	FALSE
beta 1_1.c3	0.0262703	0.979042	beta 1_1.c3	age_group Older	age_group Younger	-0.024	FALSE	A = negligible	3.197	FALSE
beta 1_1.c4	0.397518	0.690985	beta 1_1.c4	age_group Older	age_group Younger	-0.544	FALSE	B = moderate	3.197	FALSE
beta 1_2.c1	1.49338	0.135337	beta 1_2.c1	age_group Older	age_group Younger	-0.294	FALSE	A = negligible	3.197	FALSE
beta 1_2.c2	0.0857872	0.931636	beta 1_2.c2	age_group Older	age_group Younger	-0.047	FALSE	A = negligible	3.197	FALSE
beta 1_2.c3	0.677989	0.497779	beta 1_2.c3	age_group Older	age_group Younger	-0.636	FALSE	B = moderate	3.197	FALSE
beta 1_2.c4	0.980487	0.326846	beta 1_2.c4	age_group Older	age_group Younger	-1.359	FALSE	C = large	3.197	FALSE
beta 1_3.c1	-0.580802	0.561374	beta 1_3.c1	age_group Older	age_group Younger	0.108	FALSE	A = negligible	3.197	FALSE
beta 1_3.c2	-1.49753	0.134255	beta 1_3.c2	age_group Older	age_group Younger	0.757	FALSE	C = large	3.197	FALSE
beta 1_3.c3	-0.665291	0.505865	beta 1_3.c3	age_group Older	age_group Younger	0.57	FALSE	B = moderate	3.197	FALSE
beta 1_3.c4	-0.196629	0.844118	beta 1_3.c4	age_group Older	age_group Younger	0.248	FALSE	A = negligible	3.197	FALSE
beta 1_4.c1	-1.59394	0.110949	beta 1_4.c1	age_group Older	age_group Younger	0.295	FALSE	A = negligible	3.197	FALSE
beta 1_4.c2	-2.32777	0.0199246	beta 1_4.c2	age_group Older	age_group Younger	1.131	TRUE	C = large	3.197	FALSE
beta 1_4.c3	-1.40799	0.159134	beta 1_4.c3	age_group Older	age_group Younger	1.132	FALSE	C = large	3.197	FALSE
beta 1_4.c4	-0.855966	0.392016	beta 1_4.c4	age_group Older	age_group Younger	0.998	FALSE	C = large	3.197	FALSE
beta 1_5.c1	0.455104	0.649035	beta 1_5.c1	age_group Older	age_group Younger	-0.083	FALSE	A = negligible	3.197	FALSE
beta 1_5.c2	-0.76582	0.443783	beta 1_5.c2	age_group Older	age_group Younger	0.374	FALSE	A = negligible	3.197	FALSE
beta 1_5.c3	0.00501344	0.996	beta 1_5.c3	age_group Older	age_group Younger	-0.004	FALSE	A = negligible	3.197	FALSE
beta 1_5.c4	0.43324	0.66484	beta 1_5.c4	age_group Older	age_group Younger	-0.517	FALSE	B = moderate	3.197	FALSE
beta 1_6.c1	-0.432059	0.665698	beta 1_6.c1	age_group Older	age_group Younger	0.084	FALSE	A = negligible	3.197	FALSE
beta 1_6.c2	-1.45424	0.145881	beta 1_6.c2	age_group Older	age_group Younger	0.708	FALSE	C = large	3.197	FALSE
beta 1_6.c3	-0.633619	0.526329	beta 1_6.c3	age_group Older	age_group Younger	0.497	FALSE	B = moderate	3.197	FALSE
beta 1_6.c4	-0.136589	0.891356	beta 1_6.c4	age_group Older	age_group Younger	0.151	FALSE	A = negligible	3.197	FALSE
beta 1_7.c1	-0.663089	0.507274	beta 1_7.c1	age_group Older	age_group Younger	0.123	FALSE	A = negligible	3.197	FALSE
beta 1_7.c2	-1.62761	0.103607	beta 1_7.c2	age_group Older	age_group Younger	0.787	FALSE	C = large	3.197	FALSE
beta 1_7.c3	-0.773993	0.438935	beta 1_7.c3	age_group Older	age_group Younger	0.616	FALSE	B = moderate	3.197	FALSE
beta 1_7.c4	-0.26964	0.787437	beta 1_7.c4	age_group Older	age_group Younger	0.31	FALSE	A = negligible	3.197	FALSE
beta 1_8.c1	1.56936	0.116564	beta 1_8.c1	age_group Older	age_group Younger	-0.288	FALSE	A = negligible	3.197	FALSE
beta 1_8.c2	0.0700229	0.944175	beta 1_8.c2	age_group Older	age_group Younger	-0.035	FALSE	A = negligible	3.197	FALSE
beta 1_8.c3	0.742255	0.457933	beta 1_8.c3	age_group Older	age_group Younger	-0.617	FALSE	B = moderate	3.197	FALSE
beta 1_8.c4	1.09313	0.274335	beta 1_8.c4	age_group Older	age_group Younger	-1.334	FALSE	C = large	3.197	FALSE
beta 1_9.c1	-0.788401	0.430462	beta 1_9.c1	age_group Older	age_group Younger	0.145	FALSE	A = negligible	3.197	FALSE
beta 1_9.c2	-1.68055	0.0928508	beta 1_9.c2	age_group Older	age_group Younger	0.831	FALSE	C = large	3.197	FALSE
beta 1_9.c3	-0.819636	0.412424	beta 1_9.c3	age_group Older	age_group Younger	0.681	FALSE	C = large	3.197	FALSE
beta 1_9.c4	-0.325386	0.744889	beta 1_9.c4	age_group Older	age_group Younger	0.397	FALSE	A = negligible	3.197	FALSE
beta 2_1.c1	-1.27091	0.203761	beta 2_1.c1	age_group Older	age_group Younger	0.266	FALSE	A = negligible	3.124	FALSE
beta 2_1.c2	-1.33558	0.181686	beta 2_1.c2	age_group Older	age_group Younger	0.763	FALSE	C = large	3.124	FALSE
beta 2_1.c3	-0.375766	0.707091	beta 2_1.c3	age_group Older	age_group Younger	0.376	FALSE	A = negligible	3.124	FALSE
beta 2_1.c4	-0.262824	0.792686	beta 2_1.c4	age_group Older	age_group Younger	0.396	FALSE	A = negligible	3.124	FALSE
beta 2_2.c1	1.33712	0.181184	beta 2_2.c1	age_group Older	age_group Younger	-0.283	FALSE	A = negligible	3.124	FALSE
beta 2_2.c2	0.589861	0.555284	beta 2_2.c2	age_group Older	age_group Younger	-0.335	FALSE	A = negligible	3.124	FALSE
beta 2_2.c3	1.29608	0.194949	beta 2_2.c3	age_group Older	age_group Younger	-1.271	FALSE	C = large	3.124	FALSE
beta 2_2.c4	1.22785	0.219503	beta 2_2.c4	age_group Older	age_group Younger	-1.8	FALSE	C = large	3.124	FALSE
beta 2_3.c1	0.0738561	0.941125	beta 2_3.c1	age_group Older	age_group Younger	-0.015	FALSE	A = negligible	3.124	FALSE
beta 2_3.c2	-0.35047	0.725986	beta 2_3.c2	age_group Older	age_group Younger	0.201	FALSE	A = negligible	3.124	FALSE
beta 2_3.c3	0.463887	0.642729	beta 2_3.c3	age_group Older	age_group Younger	-0.468	FALSE	B = moderate	3.124	FALSE
beta 2_3.c4	0.477961	0.632678	beta 2_3.c4	age_group Older	age_group Younger	-0.728	FALSE	C = large	3.124	FALSE
beta 2_4.c1	-1.30268	0.192683	beta 2_4.c1	age_group Older	age_group Younger	0.273	FALSE	A = negligible	3.124	FALSE
beta 2_4.c2	-1.36841	0.171183	beta 2_4.c2	age_group Older	age_group Younger	0.779	FALSE	C = large	3.124	FALSE
beta 2_4.c3	-0.402221	0.687522	beta 2_4.c3	age_group Older	age_group Younger	0.399	FALSE	A = negligible	3.124	FALSE
beta 2_4.c4	-0.286497	0.774497	beta 2_4.c4	age_group Older	age_group Younger	0.427	FALSE	A = negligible	3.124	FALSE
beta 2_5.c1	0.838394	0.401809	beta 2_5.c1	age_group Older	age_group Younger	-0.178	FALSE	A = negligible	3.124	FALSE
beta 2_5.c2	0.202065	0.839866	beta 2_5.c2	age_group Older	age_group Younger	-0.124	FALSE	A = negligible	3.124	FALSE
beta 2_5.c3	0.871239	0.383624	beta 2_5.c3	age_group Older	age_group Younger	-0.955	FALSE	C = large	3.124	FALSE
beta 2_5.c4	0.824398	0.409713	beta 2_5.c4	age_group Older	age_group Younger	-1.378	FALSE	C = large	3.124	FALSE
beta 2_6.c1	1.18801	0.234829	beta 2_6.c1	age_group Older	age_group Younger	-0.26	FALSE	A = negligible	3.124	FALSE
beta 2_6.c2	0.449648	0.652964	beta 2_6.c2	age_group Older	age_group Younger	-0.287	FALSE	A = negligible	3.124	FALSE
beta 2_6.c3	1.04389	0.296536	beta 2_6.c3	age_group Older	age_group Younger	-1.2	FALSE	C = large	3.124	FALSE
beta 2_6.c4	0.973016	0.330546	beta 2_6.c4	age_group Older	age_group Younger	-1.705	FALSE	C = large	3.124	FALSE
beta 2_7.c1	-0.915497	0.359931	beta 2_7.c1	age_group Older	age_group Younger	0.197	FALSE	A = negligible	3.124	FALSE
beta 2_7.c2	-1.00207	0.31631	beta 2_7.c2	age_group Older	age_group Younger	0.626	FALSE	B = moderate	3.124	FALSE
beta 2_7.c3	-0.15141	0.879653	beta 2_7.c3	age_group Older	age_group Younger	0.17	FALSE	A = negligible	3.124	FALSE
beta 2_7.c4	-0.0710772	0.943336	beta 2_7.c4	age_group Older	age_group Younger	0.122	FALSE	A = negligible	3.124	FALSE
beta 3_1.c1	-0.615956	0.537923	beta 3_1.c1	age_group Older	age_group Younger	0.128	FALSE	A = negligible	3.078	FALSE
beta 3_1.c2	-1.92161	0.0546554	beta 3_1.c2	age_group Older	age_group Younger	1.253	FALSE	C = large	3.078	FALSE
beta 3_1.c3	-2.11533	0.0344016	beta 3_1.c3	age_group Older	age_group Younger	2.497	TRUE	C = large	3.078	FALSE
beta 3_1.c4	-2.07052	0.0384037	beta 3_1.c4	age_group Older	age_group Younger	3.697	TRUE	C = large	3.078	FALSE
beta 3_2.c1	-0.104047	0.917132	beta 3_2.c1	age_group Older	age_group Younger	0.022	FALSE	A = negligible	3.078	FALSE
beta 3_2.c2	-1.60032	0.109528	beta 3_2.c2	age_group Older	age_group Younger	1.04	FALSE	C = large	3.078	FALSE
beta 3_2.c3	-1.85291	0.0638953	beta 3_2.c3	age_group Older	age_group Younger	2.177	FALSE	C = large	3.078	FALSE
beta 3_2.c4	-1.84129	0.0655792	beta 3_2.c4	age_group Older	age_group Younger	3.27	FALSE	C = large	3.078	FALSE
beta 3_3.c1	-0.268369	0.788415	beta 3_3.c1	age_group Older	age_group Younger	0.057	FALSE	A = negligible	3.078	FALSE
beta 3_3.c2	-1.64613	0.0997373	beta 3_3.c2	age_group Older	age_group Younger	1.109	FALSE	C = large	3.078	FALSE
beta 3_3.c3	-1.85457	0.0636582	beta 3_3.c3	age_group Older	age_group Younger	2.282	FALSE	C = large	3.078	FALSE
beta 3_3.c4	-1.82421	0.0681197	beta 3_3.c4	age_group Older	age_group Younger	3.41	FALSE	C = large	3.078	FALSE
beta 3_4.c1	1.96113	0.0498635	beta 3_4.c1	age_group Older	age_group Younger	-0.41	TRUE	A = negligible	3.078	FALSE
beta 3_4.c2	-0.270175	0.787026	beta 3_4.c2	age_group Older	age_group Younger	0.177	FALSE	A = negligible	3.078	FALSE
beta 3_4.c3	-0.743256	0.457327	beta 3_4.c3	age_group Older	age_group Younger	0.883	FALSE	C = large	3.078	FALSE
beta 3_4.c4	-0.859487	0.390072	beta 3_4.c4	age_group Older	age_group Younger	1.545	FALSE	C = large	3.078	FALSE
beta 3_5.c1	-0.274688	0.783556	beta 3_5.c1	age_group Older	age_group Younger	0.057	FALSE	A = negligible	3.078	FALSE
beta 3_5.c2	-1.69352	0.0903574	beta 3_5.c2	age_group Older	age_group Younger	1.111	FALSE	C = large	3.078	FALSE
beta 3_5.c3	-1.91899	0.0549859	beta 3_5.c3	age_group Older	age_group Younger	2.284	FALSE	C = large	3.078	FALSE
beta 3_5.c4	-1.89323	0.0583274	beta 3_5.c4	age_group Older	age_group Younger	3.413	FALSE	C = large	3.078	FALSE
beta 3_6.c1	-0.689535	0.490487	beta 3_6.c1	age_group Older	age_group Younger	0.146	FALSE	A = negligible	3.078	FALSE
beta 3_6.c2	-2.02761	0.0425998	beta 3_6.c2	age_group Older	age_group Younger	1.288	TRUE	C = large	3.078	FALSE
beta 3_6.c3	-2.25325	0.0242433	beta 3_6.c3	age_group Older	age_group Younger	2.55	TRUE	C = large	3.078	FALSE
beta 3_6.c4	-2.22658	0.0259751	beta 3_6.c4	age_group Older	age_group Younger	3.767	TRUE	C = large	3.078	FALSE
Showing 1 to 19 of 88 entries, 12 total columns

## Sheet: Ordered Tresholds
	Item	Threshold	Location	Category	Subscale	Item_num	xmin	xmax	ymin	ymax
1	1_1	τ1	-1.35336	1	Subscale 1	1	-1.65336	-1.35336	0.6	1.4
2	1_1	τ2	0.1166	2	Subscale 1	1	-1.35336	0.1166	0.6	1.4
3	1_1	τ3	1.43356	3	Subscale 1	1	0.1166	1.43356	0.6	1.4
4	1_1	τ4	2.44513	4	Subscale 1	1	1.43356	2.44513	0.6	1.4
5	1_2	τ1	-1.29311	1	Subscale 1	2	-1.59311	-1.29311	1.6	2.4
6	1_2	τ2	0.176857	2	Subscale 1	2	-1.29311	0.176857	1.6	2.4
7	1_2	τ3	1.49382	3	Subscale 1	2	0.176857	1.49382	1.6	2.4
8	1_2	τ4	2.50539	4	Subscale 1	2	1.49382	2.50539	1.6	2.4
9	1_3	τ1	-1.77247	1	Subscale 1	3	-2.07247	-1.77247	2.6	3.4
10	1_3	τ2	-0.302509	2	Subscale 1	3	-1.77247	-0.302509	2.6	3.4
11	1_3	τ3	1.01445	3	Subscale 1	3	-0.302509	1.01445	2.6	3.4
12	1_3	τ4	2.02602	4	Subscale 1	3	1.01445	2.02602	2.6	3.4
13	1_4	τ1	-2.27257	1	Subscale 1	4	-2.57257	-2.27257	3.6	4.4
14	1_4	τ2	-0.802608	2	Subscale 1	4	-2.27257	-0.802608	3.6	4.4
15	1_4	τ3	0.514353	3	Subscale 1	4	-0.802608	0.514353	3.6	4.4
16	1_4	τ4	1.52592	4	Subscale 1	4	0.514353	1.52592	3.6	4.4
17	1_5	τ1	-2.1129	1	Subscale 1	5	-2.4129	-2.1129	4.6	5.4
18	1_5	τ2	-0.642939	2	Subscale 1	5	-2.1129	-0.642939	4.6	5.4
19	1_5	τ3	0.674022	3	Subscale 1	5	-0.642939	0.674022	4.6	5.4
20	1_5	τ4	1.68559	4	Subscale 1	5	0.674022	1.68559	4.6	5.4
21	1_6	τ1	-2.73754	1	Subscale 1	6	-3.03754	-2.73754	5.6	6.4
22	1_6	τ2	-1.26758	2	Subscale 1	6	-2.73754	-1.26758	5.6	6.4
23	1_6	τ3	0.0493824	3	Subscale 1	6	-1.26758	0.0493824	5.6	6.4
24	1_6	τ4	1.06095	4	Subscale 1	6	0.0493824	1.06095	5.6	6.4
25	1_7	τ1	-2.38543	1	Subscale 1	7	-2.68543	-2.38543	6.6	7.4
26	1_7	τ2	-0.915472	2	Subscale 1	7	-2.38543	-0.915472	6.6	7.4
27	1_7	τ3	0.401489	3	Subscale 1	7	-0.915472	0.401489	6.6	7.4
28	1_7	τ4	1.41306	4	Subscale 1	7	0.401489	1.41306	6.6	7.4
29	1_8	τ1	-1.98112	1	Subscale 1	8	-2.28112	-1.98112	7.6	8.4
30	1_8	τ2	-0.511161	2	Subscale 1	8	-1.98112	-0.511161	7.6	8.4
31	1_8	τ3	0.8058	3	Subscale 1	8	-0.511161	0.8058	7.6	8.4
32	1_8	τ4	1.81737	4	Subscale 1	8	0.8058	1.81737	7.6	8.4
33	1_9	τ1	-1.97169	1	Subscale 1	9	-2.27169	-1.97169	8.6	9.4
34	1_9	τ2	-0.501727	2	Subscale 1	9	-1.97169	-0.501727	8.6	9.4
35	1_9	τ3	0.815234	3	Subscale 1	9	-0.501727	0.815234	8.6	9.4
36	1_9	τ4	1.8268	4	Subscale 1	9	0.815234	1.8268	8.6	9.4
37	2_1	τ1	-2.97158	1	Subscale 2	1	-3.27158	-2.97158	0.6	1.4
38	2_1	τ2	-0.978563	2	Subscale 2	1	-2.97158	-0.978563	0.6	1.4
39	2_1	τ3	0.930715	3	Subscale 2	1	-0.978563	0.930715	0.6	1.4
40	2_1	τ4	2.43831	4	Subscale 2	1	0.930715	2.43831	0.6	1.4
41	2_2	τ1	-3.18261	1	Subscale 2	2	-3.48261	-3.18261	1.6	2.4
42	2_2	τ2	-1.1896	2	Subscale 2	2	-3.18261	-1.1896	1.6	2.4
43	2_2	τ3	0.719678	3	Subscale 2	2	-1.1896	0.719678	1.6	2.4
44	2_2	τ4	2.22727	4	Subscale 2	2	0.719678	2.22727	1.6	2.4
45	2_3	τ1	-2.90934	1	Subscale 2	3	-3.20934	-2.90934	2.6	3.4
46	2_3	τ2	-0.916328	2	Subscale 2	3	-2.90934	-0.916328	2.6	3.4
47	2_3	τ3	0.992949	3	Subscale 2	3	-0.916328	0.992949	2.6	3.4
48	2_3	τ4	2.50054	4	Subscale 2	3	0.992949	2.50054	2.6	3.4
49	2_4	τ1	-3.04614	1	Subscale 2	4	-3.34614	-3.04614	3.6	4.4
50	2_4	τ2	-1.05313	2	Subscale 2	4	-3.04614	-1.05313	3.6	4.4
51	2_4	τ3	0.85615	3	Subscale 2	4	-1.05313	0.85615	3.6	4.4
52	2_4	τ4	2.36374	4	Subscale 2	4	0.85615	2.36374	3.6	4.4
53	2_5	τ1	-2.38059	1	Subscale 2	5	-2.68059	-2.38059	4.6	5.4
54	2_5	τ2	-0.387576	2	Subscale 2	5	-2.38059	-0.387576	4.6	5.4
55	2_5	τ3	1.5217	3	Subscale 2	5	-0.387576	1.5217	4.6	5.4
56	2_5	τ4	3.02929	4	Subscale 2	5	1.5217	3.02929	4.6	5.4
57	2_6	τ1	-2.12308	1	Subscale 2	6	-2.42308	-2.12308	5.6	6.4
58	2_6	τ2	-0.130064	2	Subscale 2	6	-2.12308	-0.130064	5.6	6.4
59	2_6	τ3	1.77921	3	Subscale 2	6	-0.130064	1.77921	5.6	6.4
60	2_6	τ4	3.28681	4	Subscale 2	6	1.77921	3.28681	5.6	6.4
61	2_7	τ1	-2.23954	1	Subscale 2	7	-2.53954	-2.23954	6.6	7.4
62	2_7	τ2	-0.24653	2	Subscale 2	7	-2.23954	-0.24653	6.6	7.4
63	2_7	τ3	1.66275	3	Subscale 2	7	-0.24653	1.66275	6.6	7.4
64	2_7	τ4	3.17034	4	Subscale 2	7	1.66275	3.17034	6.6	7.4
65	3_1	τ1	-2.8258	1	Subscale 3	1	-3.1258	-2.8258	0.6	1.4
66	3_1	τ2	-1.01663	2	Subscale 3	1	-2.8258	-1.01663	0.6	1.4
67	3_1	τ3	0.958727	3	Subscale 3	1	-1.01663	0.958727	0.6	1.4
68	3_1	τ4	2.68427	4	Subscale 3	1	0.958727	2.68427	0.6	1.4
69	3_2	τ1	-2.8517	1	Subscale 3	2	-3.1517	-2.8517	1.6	2.4
70	3_2	τ2	-1.04252	2	Subscale 3	2	-2.8517	-1.04252	1.6	2.4
71	3_2	τ3	0.932832	3	Subscale 3	2	-1.04252	0.932832	1.6	2.4
72	3_2	τ4	2.65837	4	Subscale 3	2	0.932832	2.65837	1.6	2.4
73	3_3	τ1	-2.54058	1	Subscale 3	3	-2.84058	-2.54058	2.6	3.4
74	3_3	τ2	-0.731404	2	Subscale 3	3	-2.54058	-0.731404	2.6	3.4
75	3_3	τ3	1.24395	3	Subscale 3	3	-0.731404	1.24395	2.6	3.4
76	3_3	τ4	2.96949	4	Subscale 3	3	1.24395	2.96949	2.6	3.4
77	3_4	τ1	-2.76106	1	Subscale 3	4	-3.06106	-2.76106	3.6	4.4
78	3_4	τ2	-0.951878	2	Subscale 3	4	-2.76106	-0.951878	3.6	4.4
79	3_4	τ3	1.02348	3	Subscale 3	4	-0.951878	1.02348	3.6	4.4
80	3_4	τ4	2.74902	4	Subscale 3	4	1.02348	2.74902	3.6	4.4
81	3_5	τ1	-2.76106	1	Subscale 3	5	-3.06106	-2.76106	4.6	5.4
82	3_5	τ2	-0.951878	2	Subscale 3	5	-2.76106	-0.951878	4.6	5.4
83	3_5	τ3	1.02348	3	Subscale 3	5	-0.951878	1.02348	4.6	5.4
84	3_5	τ4	2.74902	4	Subscale 3	5	1.02348	2.74902	4.6	5.4
85	3_6	τ1	-3.18875	1	Subscale 3	6	-3.48875	-3.18875	5.6	6.4
86	3_6	τ2	-1.37957	2	Subscale 3	6	-3.18875	-1.37957	5.6	6.4
87	3_6	τ3	0.595781	3	Subscale 3	6	-1.37957	0.595781	5.6	6.4
88	3_6	τ4	2.32132	4	Subscale 3	6	0.595781	2.32132	5.6	6.4
Showing 1 to 19 of 88 entries, 10 total columns

## Sheet: Cronbachs Alpha
Subscale	Cronbachs Alpha
Subscale 1	0.875621
Subscale 2	0.867592
Subscale 3	0.876923

## Sheet: PSI
Subscale	Person Separation Index
Subscale 1	0.881906
Subscale 2	0.872314
Subscale 3	0.880464
