# Supplementary material for: Validation of the Psychometric Properties of the German Version of OBI-Care in Informal Caregivers of Stroke Survivors
Source: J Clin Med. 2025 Sep 5;14(17):6270. doi: 10.3390/jcm14176270 (PMC12429746; doi:10.3390/jcm14176270)
Supplement: Supplementary file 1 [file jcm-14-06270-s001.zip › Supp_File_1_Survey_Data.csv]

Gender	Alter	OBICare_1_1	OBICare_1_2	OBICare_1_3	OBICare_1_4	OBICare_1_5	OBICare_1_6	OBICare_1_7	OBICare_1_8	OBICare_1_9	OBICare_2_1	OBICare_2_2	OBICare_2_3	OBICare_2_4	OBICare_2_5	OBICare_2_6	OBICare_2_7	OBICare_3_1	OBICare_3_2	OBICare_3_3	OBICare_3_4	OBICare_3_5	OBICare_3_6
1	78	2	2	2	3	3	4	2	5	3	3	3	2	2	3	4	2	3	4	5	5	4	5
1	57	4	3	4	5	4	5	4	5	4	3	4	4	5	3	4	3	5	5	4	4	4	5
1	45	4	2	2	4	3	5	4	3	2	3	4	2	4	2	3	3	3	3	3	3	4	5
1	25	3	3	2	3	3	3	3	2	2	2	2	3	3	2	1	2	3	4	3	1	3	5
1	30	3	5	3	4	5	4	5	3	4	4	5	3	5	3	5	3	3	4	3	3	5	5
1	45	3	5	3	5	5	5	4	5	5	5	5	5	5	4	4	4	5	5	4	4	5	5
1	34	4	3	5	3	4	5	3	3	5	5	4	3	4	3	3	3	3	3	3	4	3	5
1	48	4	3	4	4	5	5	4	4	5	3	5	4	3	3	3	3	3	3	4	4	4	5
2	51	3	3	3	3	5	5	5	3	3	3	5	3	5	5	5	5	3	3	3	3	3	5
1	64	3	4	3	4	5	4	4	5	3	3	5	5	3	4	3	3	3	3	3	3	4	5
1	62	3	3	5	4	4	4	3	2	3	4	5	3	4	5	2	4	4	4	4	4	4	5
1	69	3	2	5	5	4	4	4	4	4	3	5	4	5	3	5	4	5	5	3	4	5	5
1	36	4	4	4	4	4	4	4	3	4	3	4	4	4	3	3	4	4	4	4	4	5	5
1	55	3	3	2	4	5	4	4	2	2	4	4	4	3	5	3	3	2	3	4	4	5	5
1	47	4	4	4	4	4	4	3	5	5	5	5	3	5	5	5	5	5	5	5	5	5	5
1	40	3	4	4	3	5	4	5	2	3	3	4	4	4	3	3	3	4	3	3	4	3	5
1	55	3	3	4	4	5	5	5	5	5	4	5	5	5	5	5	5	5	5	5	5	5	5
1	66	3	4	3	5	5	4	5	4	3	5	4	2	4	4	4	3	5	5	2	2	5	5
1	66	2	2	2	1	4	4	2	2	2	2	2	4	3	4	3	3	4	3	4	3	4	5
2	45	3	2	4	5	3	2	2	3	4	4	3	4	4	3	2	4	4	4	2	2	2	5
1	46	3	2	4	3	4	3	4	5	4	4	3	4	3	3	3	3	4	4	4	5	4	4
1	58	4	4	4	4	3	5	3	4	2	4	4	3	5	3	2	3	3	3	2	3	3	4
1	51	3	3	4	4	5	5	5	2	3	3	4	3	4	3	3	4	4	4	3	3	4	4
1	63	2	2	3	3	2	2	2	1	3	2	2	2	3	3	2	2	4	4	4	4	2	4
1	77	5	4	5	4	4	4	3	2	3	4	2	3	4	4	2	2	5	3	3	3	5	4
2	57	3	3	3	5	2	5	4	1	3	4	3	3	3	3	3	3	5	4	3	3	4	4
1	40	3	3	3	3	4	4	4	4	4	3	3	2	3	2	2	3	3	2	3	3	3	4
1	63	3	2	2	4	4	4	4	5	3	1	2	2	2	1	3	2	3	4	3	4	4	4
1	43	3	3	3	4	4	4	3	3	3	3	3	4	3	3	3	3	4	3	4	4	3	4
1	58	1	1	2	2	2	3	3	1	2	2	2	2	2	2	1	1	1	1	1	5	2	4
2	57	2	4	4	5	4	4	4	3	4	4	4	3	4	4	4	4	5	5	5	4	4	4
1	56	3	3	4	3	4	4	3	3	3	3	5	4	4	4	4	4	4	4	4	4	4	4
1	57	3	3	4	5	5	5	5	5	4	5	5	4	5	3	2	2	2	2	2	3	2	4
1	43	3	2	3	4	3	4	4	4	3	3	4	4	4	3	2	4	3	3	3	4	3	4
1	52	3	5	4	5	5	5	5	5	5	4	4	4	5	4	4	4	4	4	4	4	4	4
2	71	3	2	2	4	3	3	4	3	3	3	2	3	3	4	3	3	2	3	3	3	4	4
1	63	1	1	2	2	1	4	4	3	2	2	5	2	2	1	1	1	4	2	2	4	1	4
1	47	2	3	2	2	3	3	3	3	3	3	2	3	2	2	1	2	3	2	3	2	3	4
1	39	4	4	5	5	4	5	4	5	5	4	4	4	3	3	3	3	3	3	3	3	4	4
1	76	2	3	2	5	3	5	3	2	3	3	3	3	3	3	3	3	2	3	3	3	3	4
2	52	2	2	2	2	2	3	4	4	4	4	3	4	3	3	3	3	4	3	3	2	3	4
1	45	1	3	4	4	2	4	4	5	5	4	4	4	4	4	4	4	4	4	4	4	4	4
1	76	4	4	3	3	2	5	5	2	3	4	4	4	4	4	4	4	4	4	4	4	4	4
1	49	1	1	3	1	1	3	2	3	4	2	2	2	2	3	1	2	3	2	4	3	1	4
1	60	2	2	3	3	4	4	4	3	3	3	3	3	2	2	3	3	3	4	4	4	3	4
2	62	5	3	3	3	4	4	4	2	2	3	2	2	4	2	2	2	4	4	4	4	3	4
1	65	3	2	4	2	2	3	4	2	2	3	3	3	4	3	2	3	4	4	2	2	3	4
1	70	2	2	2	5	5	4	3	5	1	4	4	4	4	3	2	2	4	3	2	4	5	4
2	54	3	2	3	2	2	5	3	4	3	2	1	2	3	3	1	2	4	5	2	1	4	4
1	76	3	4	4	5	2	3	4	2	4	5	4	4	4	4	3	3	4	4	4	4	4	4
1	51	1	3	4	5	3	4	3	4	4	3	4	3	4	3	4	3	4	4	2	2	4	4
1	76	3	2	3	3	3	2	3	4	2	3	3	3	3	3	2	2	3	3	4	3	3	4
1	79	4	2	2	4	4	5	4	2	3	3	4	4	3	2	2	2	4	2	3	5	2	4
1	62	3	4	4	2	5	5	4	3	4	2	4	3	4	2	4	2	4	4	5	5	4	4
1	45	5	4	3	4	3	3	4	3	4	4	3	3	4	4	4	3	3	3	4	3	3	4
1	25	2	3	3	4	2	3	4	3	2	3	3	4	4	1	2	3	3	4	3	3	4	4
1	51	2	2	2	4	4	4	4	3	3	3	4	2	3	3	2	2	3	3	3	3	3	4
2	37	3	3	4	3	3	5	2	3	3	4	3	4	4	4	3	3	4	4	5	3	3	4
1	57	3	3	3	4	2	3	2	2	4	3	3	3	2	2	3	3	3	3	4	4	4	4
1	69	3	2	4	4	4	4	4	3	3	3	3	4	3	2	3	3	3	3	4	4	3	4
1	61	2	2	3	4	2	3	4	1	3	3	2	2	3	2	3	1	3	4	4	4	3	4
1	77	4	3	3	3	3	3	4	4	3	3	3	3	4	4	2	3	3	3	3	3	4	3
1	67	2	2	3	2	5	5	5	1	5	3	4	4	3	4	4	3	3	3	2	2	3	3
1	66	2	2	2	2	3	2	2	2	3	3	4	4	3	2	2	2	4	4	4	3	4	3
1	43	3	3	4	4	2	4	4	3	4	3	2	4	3	2	3	3	2	4	3	3	3	3
2	26	3	3	3	3	3	3	3	3	3	3	3	3	3	3	3	3	3	3	3	3	3	3
1	44	3	2	3	5	5	5	5	3	5	5	5	3	3	3	3	3	3	3	3	3	3	3
1	66	2	2	2	3	3	3	2	3	3	3	2	2	2	3	2	2	3	3	3	4	3	3
1	74	2	1	1	1	1	2	1	1	2	2	1	3	2	3	3	2	2	2	3	2	3	3
2	30	3	3	3	3	3	3	3	3	3	3	3	3	3	3	3	3	3	3	3	3	3	3
1	49	2	3	3	3	4	2	3	1	3	1	2	2	1	1	2	2	1	1	3	5	2	3
1	80	1	1	1	1	1	1	1	1	1	2	2	2	2	2	2	2	3	3	3	3	3	3
1	60	1	1	1	1	2	2	1	1	1	1	2	2	2	2	1	1	1	2	2	3	2	3
2	82	2	1	1	1	2	3	3	2	2	4	4	3	2	2	1	2	3	4	4	3	2	3
2	70	2	3	3	2	2	2	2	4	1	2	2	2	2	3	3	3	2	2	3	3	3	3
1	48	2	2	2	2	2	3	3	2	3	2	2	3	2	3	3	2	4	3	3	4	3	3
2	60	3	3	3	2	2	3	2	3	2	2	2	3	3	3	3	3	3	3	3	3	2	3
1	60	3	2	2	2	2	3	3	2	2	2	2	2	3	3	3	3	3	3	3	3	3	3
1	20	2	3	4	3	4	5	4	4	4	3	3	3	5	4	2	3	3	3	4	3	2	3
1	59	1	1	1	4	4	4	4	5	4	3	3	1	2	1	1	1	1	1	3	3	3	3
1	55	3	1	3	4	3	5	4	4	3	4	3	3	2	3	3	3	3	3	3	3	3	3
2	56	3	3	3	3	3	3	4	4	4	3	3	3	3	3	3	3	3	3	4	4	4	3
1	79	2	2	2	2	2	2	3	2	1	3	2	3	3	2	2	2	2	3	2	3	3	3
1	21	3	2	2	2	3	4	3	1	2	2	3	2	2	3	1	2	3	2	1	2	2	3
1	59	2	1	2	3	2	2	2	3	3	3	3	4	3	2	4	3	3	3	3	3	3	3
2	69	3	3	4	2	3	5	3	4	3	3	5	5	4	3	3	3	5	4	4	4	3	3
1	83	2	1	1	2	3	2	2	1	1	2	4	3	3	2	2	2	2	2	2	3	3	3
1	68	2	2	2	2	1	2	1	1	2	1	2	3	2	2	2	1	3	3	2	2	2	3
2	69	5	5	5	5	5	5	5	5	5	5	5	5	5	5	5	5	4	5	4	4	4	3
1	65	3	3	3	3	2	3	3	3	3	3	3	3	3	3	3	3	3	3	3	3	2	3
1	61	2	3	2	3	1	4	4	2	4	3	3	4	4	4	2	4	3	3	3	3	3	3
1	63	1	1	2	3	3	2	1	1	1	2	3	2	1	1	2	1	2	3	1	1	2	3
1	67	3	2	2	2	3	4	4	5	3	4	4	3	2	4	3	3	4	3	3	3	3	3
1	64	3	2	4	5	5	5	4	4	4	4	4	4	4	4	3	4	3	4	4	5	4	3
1	57	2	4	3	4	1	4	2	1	2	5	5	4	3	2	1	1	4	5	4	4	5	3
1	68	2	2	1	1	1	3	4	1	4	2	3	2	2	2	4	3	4	3	2	4	3	3
1	62	5	3	2	5	5	5	4	4	5	4	4	5	4	3	3	5	4	4	4	3	5	3
1	49	3	3	3	2	3	3	4	4	4	3	3	3	3	3	2	3	3	3	2	2	3	3
1	48	3	1	3	3	3	3	3	3	3	3	3	3	3	3	3	3	3	3	3	3	3	3
1	48	2	2	3	2	2	3	2	1	2	3	2	2	3	3	2	2	3	3	3	3	3	3
1	54	2	1	2	2	3	3	2	2	2	2	2	3	3	2	2	3	2	2	2	1	2	3
1	58	2	2	4	2	2	4	4	2	2	2	2	3	3	3	2	2	2	3	3	3	3	3
1	71	2	3	2	4	5	3	2	3	4	4	3	4	3	2	1	2	2	2	3	3	2	3
1	34	3	3	2	4	3	4	3	3	3	4	3	2	4	3	3	3	3	3	2	3	3	2
1	33	3	2	3	4	2	4	3	1	1	2	2	2	4	2	1	2	3	3	2	2	2	2
1	76	2	2	2	3	3	4	4	4	3	3	5	4	2	4	2	4	2	4	2	4	4	2
1	60	4	3	4	4	3	4	4	3	3	3	4	2	4	3	3	4	3	3	3	4	4	2
1	41	2	2	3	5	5	4	5	5	5	5	5	3	3	3	3	4	4	4	2	2	5	2
1	52	3	3	3	3	3	3	3	3	3	3	3	3	3	3	2	2	3	3	3	3	3	2
1	25	2	1	2	2	3	1	3	2	1	2	2	2	1	2	1	1	1	1	2	2	2	2
1	62	3	3	2	3	3	3	3	2	2	2	3	3	3	3	3	2	2	2	2	2	2	2
1	72	2	3	2	4	4	2	2	4	3	3	4	3	3	3	2	2	2	2	2	2	2	2
2	72	3	4	5	2	2	2	3	4	3	3	3	4	3	2	4	3	3	3	2	2	3	2
1	58	3	2	3	3	2	3	4	2	3	4	4	4	4	2	4	2	4	3	2	2	2	2
1	55	2	2	3	4	1	2	3	3	2	2	2	4	4	4	2	4	3	4	2	2	4	2
1	58	3	2	2	2	2	2	3	3	3	3	3	3	3	3	3	4	3	2	3	4	3	2
2	54	3	2	2	1	4	1	1	1	2	1	2	3	1	1	4	3	2	2	1	1	2	2
1	65	1	1	2	3	2	3	2	1	1	1	2	2	2	1	2	2	2	2	3	3	2	2
1	62	2	3	2	1	4	2	4	2	1	4	4	2	2	2	3	2	3	3	2	2	2	2
1	61	1	1	1	3	3	3	2	4	1	2	3	1	2	1	1	2	2	2	3	3	1	2
1	66	2	3	3	3	2	4	3	2	3	2	2	2	4	3	2	3	2	2	2	3	2	2
2	43	2	1	2	3	3	4	4	4	4	4	2	2	3	2	4	3	2	3	3	2	2	2
1	49	2	3	2	2	3	4	4	4	2	2	2	3	2	4	2	2	3	3	2	2	3	2
2	68	2	3	2	1	3	3	3	2	3	2	3	3	2	2	1	1	2	3	2	2	1	2
1	36	3	3	3	4	3	3	3	4	2	5	3	3	1	2	3	3	3	3	3	3	3	2
1	59	3	4	4	4	3	5	5	5	4	3	4	3	4	3	5	3	4	2	3	2	2	2
1	60	1	3	3	2	1	3	2	2	2	1	2	2	2	2	1	2	3	3	2	2	1	2
1	64	1	1	2	2	1	2	4	2	4	4	4	3	1	1	1	2	2	2	2	2	1	2
1	62	2	3	4	3	2	5	2	3	3	4	4	3	2	2	1	3	1	1	2	2	1	2
1	38	2	2	3	3	3	2	3	2	3	2	3	4	3	2	2	2	3	4	4	3	2	2
1	38	2	1	1	2	2	2	3	2	2	3	2	3	3	2	2	2	2	2	2	3	3	2
2	63	2	3	2	3	2	2	2	4	4	2	4	3	2	2	1	1	1	2	2	2	3	2
1	53	3	2	3	4	3	3	3	4	1	4	3	2	3	1	1	2	2	2	2	2	2	2
2	60	1	2	2	4	1	3	3	4	2	4	3	4	5	4	5	3	3	2	2	2	2	2
1	48	3	3	2	4	1	4	3	2	2	2	3	2	4	2	2	2	4	3	3	3	2	2
1	55	1	1	2	4	4	4	3	3	3	3	2	1	2	1	2	2	3	2	3	2	1	1
2	84	2	2	2	1	2	2	3	3	3	4	2	2	2	2	2	2	2	2	2	3	1	1
1	57	2	1	2	3	1	3	1	1	1	3	2	2	2	2	2	1	1	1	2	1	1	1
1	58	1	1	2	1	1	1	1	2	1	1	1	1	1	1	1	1	3	2	2	2	1	1
1	56	2	1	3	2	2	1	2	2	1	2	1	3	2	1	3	2	1	2	3	1	2	1
2	55	3	2	3	4	4	3	2	3	3	3	2	3	3	2	1	2	1	1	1	1	1	1
1	58	2	2	2	5	4	4	4	3	5	4	3	3	2	2	4	2	1	1	1	1	1	1
1	52	2	2	3	3	2	2	5	2	3	3	3	2	3	2	2	3	3	2	2	2	1	1
1	52	1	3	3	1	1	2	1	1	2	1	1	3	2	2	1	2	3	3	1	2	1	1
1	71	1	2	2	3	4	2	2	3	3	3	3	3	2	2	2	2	2	2	3	2	2	1
1	64	3	4	5	3	4	5	4	5	5	3	5	4	5	2	3	2	2	1	1	1	1	1
